# Supplementary material for: Antioxidant and Immunostimulatory Activities of a Submerged Culture of Cordyceps sinensis Using Spent Coffee
Source: Foods. 2021 Jul 22;10(8):1697. doi: 10.3390/foods10081697 (PMC8394004; doi:10.3390/foods10081697)
Supplement: Supplementary file 1 [file foods-10-01697-s001.zip]

Archive with 1 entries (1 files):
- foods-1272343-supplementary.pdf
